# Supplementary material for: Direct age constraints on the magnetism of Jack Hills zircon
Source: Sci Adv. 2023 Jan 6;9(1):eadd1511. doi: 10.1126/sciadv.add1511 (PMC9821853; doi:10.1126/sciadv.add1511)
Supplement: Supplementary file 2 — Movies S1 to S6 [file sciadv.add1511_movies_s1_to_s6.zip]

Archive with 6 entries (6 files):
- sciadv.add1511_movie_s2.mov
- sciadv.add1511_movie_s3.mov
- sciadv.add1511_movie_s4.mov
- sciadv.add1511_movie_s5.mov
- sciadv.add1511_movie_s6.mov
- sciadv.add1511_movie_s1.mp4
